# Supplementary material for: Lactate is an energy substrate for rodent cortical neurons and enhances their firing activity
Source: eLife. 2021 Nov 12;10:e71424. doi: 10.7554/eLife.71424 (PMC8651295; doi:10.7554/eLife.71424)
Supplement: Figure 1—figure supplement 1—source data 4. [file elife-71424-fig1-figsupp1-data4.zip]

Archive with 2 entries (2 files):
- Figure1 -figure supplement 1-source data 4.jpg
- __MACOSX/._Figure1 -figure supplement 1-source data 4.jpg
